# Supplementary material for: EZ-Pair graph: scalable unified-axis visualization method for summarizing large-scale paired data
Source: Bioinform Adv. 2026 Jun 2;6(1):vbag155. doi: 10.1093/bioadv/vbag155 (PMC13281915; doi:10.1093/bioadv/vbag155)
Supplement: vbag155_Supplementary_Data [file vbag155_supplementary_data.zip]

Archive with 3 entries (3 files):
- Supplementary_Data_S1.xlsx
- Supplementary_Figure_S1.pdf
- Supplementary_Notebook_S1.ipynb
