# Supplementary material for: EZ-Pair graph: scalable unified-axis visualization method for summarizing large-scale paired data
Source: Bioinform Adv. 2026 Jun 2;6(1):vbag155. doi: 10.1093/bioadv/vbag155 (PMC13281915; doi:10.1093/bioadv/vbag155)
Supplement: vbag155_Supplementary_Data [file vbag155_supplementary_data.zip › Supplementary_Data_S1.xlsx]

## Sheet: dataset_S1
Dadaset S1
A	B
54.9671	64.9639
48.6174	56.2405
56.4769	59.775
65.2303	64.9956
47.6585	54.1496
47.6586	52.6261
65.7921	73.2681
57.6743	63.8502
45.3053	53.553
55.4256	55.7494
45.3658	54.9528
45.3427	49.3307
52.4196	65.7959
30.8672	30.4213
32.7508	44.4306
44.3771	48.3667
39.8717	39.6146
53.1425	53.723
40.9198	42.318
35.877	40.9978
64.6565	70.2707
47.7422	47.8737
50.6753	53.5535
35.7525	49.4639
44.5562	56.1939
51.1092	56.2908
38.4901	41.6801
53.757	57.3571
43.9936	50.0612
47.0831	44.9691
43.9829	45.6961
68.5228	63.1799
49.865	54.8611
39.4229	45.6589
58.2254	58.8095
37.7916	48.6615
52.0886	48.9598
30.4033	26.0814
36.7181	40.8404
51.9686	60.2041
57.3847	68.8043
51.7137	52.4193
48.8435	57.2369
46.989	49.7964
35.2148	37.3516
42.8016	50.2199
45.3936	51.6552
60.5712	55.6893
53.4362	63.8189
32.3696	42.2701
53.2408	53.113
46.1492	51.1282
43.2308	48.7009
56.1168	60.4201
60.31	60.5585
59.3128	58.9547
41.6078	44.4801
46.9079	55.7715
53.3126	59.0306
59.7555	60.9024
45.2083	52.0668
48.1434	36.9007
38.9367	47.6805
38.0379	32.3394
58.1253	59.3131
63.5624	60.9641
49.2799	45.8065
60.0353	68.8395
53.6164	54.2779
43.5488	48.2813
53.614	56.3794
65.3804	70.7656
49.6417	53.0258
65.6464	62.2315
23.8025	31.7839
58.219	58.7502
50.8705	46.0876
47.0099	47.8694
50.9176	61.4214
30.1243	37.3754
47.8033	49.06
53.5711	54.8248
64.7789	66.1708
44.8173	58.201
41.9151	46.8247
44.9824	50.1326
59.154	67.3054
53.2875	57.4815
44.7024	46.4072
55.1327	57.1509
50.9708	53.6128
59.6864	62.5003
42.9795	49.6176
46.7234	49.9831
46.0789	52.7421
35.3649	37.9613
52.9612	56.3544
52.6106	45.6195
50.0511	57.6328
47.6541	52.3866
35.8463	43.8363
45.7935	34.3123
46.5729	60.0147
41.9772	44.2793
48.3871	56.9281
54.0405	51.841
68.8619	74.9257
51.7458	49.4787
52.5755	52.4567
49.2555	61.8257
30.8123	32.8589
49.7349	53.822
50.6023	57.9526
74.6324	80.1108
48.0764	51.8285
53.0155	57.8403
49.6529	64.67
38.3132	41.0251
61.4282	65.4337
57.5193	65.7726
57.9103	66.4379
40.9061	49.8413
64.0279	70.2216
35.9815	33.2665
55.8686	67.0357
71.9046	69.1728
40.0946	44.6078
44.337	43.5656
50.9965	53.6758
44.9652	49.6091
34.4934	39.1002
50.6856	55.7952
39.377	50.4455
54.7359	60.0036
40.8058	42.585
65.4993	73.3198
42.1675	51.1148
46.7794	43.6413
58.1352	64.1222
37.6914	44.1972
52.2746	53.7868
63.0714	72.95
33.9252	36.1749
51.8463	55.4742
52.5988	54.7335
57.8182	60.8961
37.6305	35.1491
36.7954	32.5952
55.2194	66.1919
52.9698	51.735
52.5049	50.548
53.4645	45.6975
43.1998	43.0049
52.3225	48.7071
52.9307	64.1408
42.8565	50.9056
68.6577	68.217
54.7383	69.0005
38.087	45.9958
56.5655	57.9414
40.2532	30.7562
57.8708	72.3256
61.586	57.6381
41.7932	36.5662
59.6338	67.7466
54.1278	69.3266
58.2206	68.142
68.9679	74.7875
47.5461	53.5199
42.4626	49.7297
41.1049	47.8995
41.8419	46.2479
49.229	52.75
53.4115	56.0986
52.7669	51.9971
58.2718	59.8685
50.13	44.6652
64.5353	67.0436
47.3534	45.4105
77.2017	74.6837
56.2567	60.1561
41.4284	51.3884
39.2911	46.8827
54.8247	49.9722
47.7654	45.8172
57.14	64.8439
54.7324	52.8199
49.2717	51.1485
41.5321	47.2823
34.8515	33.0098
45.5349	49.0617
58.564	54.8939
52.1409	52.1341
37.5426	42.1415
51.7318	46.7668
53.8532	59.0555
41.1614	44.0632
51.5373	57.2997
50.5821	54.7017
38.5703	48.391
53.5779	57.204
55.6078	56.4608
60.8305	64.442
60.538	66.2545
36.2233	39.4676
40.6217	43.8247
55.1504	54.6404
55.1379	54.8234
55.1505	51.1375
88.5273	100.275
55.7089	52.4896
61.3557	60.8911
59.54	58.948
56.5139	63.9885
46.8473	48.3726
57.5897	66.8284
42.2717	41.9043
47.6318	52.0268
45.1464	43.9696
50.8187	64.5445
73.1466	70.2086
31.3273	35.8765
56.8626	63.0315
33.8728	38.9418
45.2807	47.3542
60.8895	63.2404
50.6428	53.8619
39.2226	41.4875
42.847	50.6664
56.796	70.8486
42.6963	42.9089
52.1646	48.3156
50.4557	53.0143
43.484	59.3825
71.4394	70.4211
56.3392	67.5348
29.7486	41.1371
51.8645	52.0966
43.3821	49.2271
58.5243	69.6663
42.0748	43.1792
48.8526	50.8347
55.0499	55.1415
58.6576	56.5838
37.997	37.7506
46.655	43.5353
45.2505	48.421
43.4667	42.6168
67.6545	71.8235
54.0498	49.2703
37.3912	42.0456
59.1786	66.3463
71.2216	64.2529
60.3247	65.1949
34.8063	43.9446
45.1577	42.1095
62.6691	74.032
42.9233	48.0184
54.4382	53.9131
57.7463	60.4675
40.7307	46.5223
49.4047	52.7848
17.5873	23.2811
39.7561	38.1528
47.4743	51.3211
37.5222	33.4536
66.3241	68.768
35.6986	34.179
45.5996	44.9219
51.3074	60.4879
64.4127	72.8693
35.6414	41.6871
61.6316	59.1701
50.1023	51.5203
40.1849	49.2504
54.621	58.3296
51.9906	66.5872
43.9978	48.9644
50.698	54.6583
46.1469	47.6013
51.1352	54.8029
56.6213	58.859
65.8602	72.4007
37.6218	45.4054
71.3303	70.4004
30.4791	26.823
48.4821	42.3011
55.8832	61.4231
52.8099	50.2931
43.773	36.0086
47.9188	52.8617
45.07	60.535
44.1064	47.076
58.496	65.6885
53.5702	56.9793
43.0709	45.5765
58.996	66.5914
53.073	54.6216
58.1286	62.4656
56.2963	60.9048
41.71	41.3696
44.3982	52.3584
57.4729	59.5981
56.1037	55.325
49.791	55.4735
51.1733	49.6809
62.7766	65.9176
44.0843	47.0387
55.471	63.9005
47.9781	53.3516
47.8232	50.6981
60.9878	68.0766
58.2542	68.2052
58.1351	63.9241
63.0548	66.1066
50.21	46.6509
56.8195	54.494
46.8973	48.3712
53.2417	53.1941
48.6986	50.7637
50.97	54.2532
55.9516	61.6
41.8178	44.4653
70.9239	76.3564
39.9398	43.2622
37.8581	30.9808
61.5811	59.8844
57.9166	60.1962
56.2412	53.1927
56.2835	62.2831
49.8775	60.5313
41.0275	50.1213
50.758	52.6908
43.2284	53.682
59.7512	63.4945
48.5294	49.844
41.745	41.678
46.7861	48.2738
54.1293	55.1884
44.3628	48.2148
41.7778	45.5807
52.4369	55.4521
52.4497	57.6344
44.9306	53.8838
45.2896	53.0374
52.3205	47.896
35.5192	25.7496
35.9254	43.597
42.8156	38.9812
47.8655	49.7417
53.1091	50.2585
64.7536	58.7437
58.5766	64.2839
48.4006	55.1964
49.8098	49.9273
39.9747	30.0195
49.8149	50.0836
47.1134	52.0724
53.2272	48.8326
41.7277	45.6445
55.1935	58.1169
65.3274	71.2238
48.9124	52.5103
54.0171	52.1518
56.9014	65.8843
45.9878	48.1951
52.2409	55.1044
50.1259	48.4596
50.9768	51.7603
42.2699	40.8459
50.2451	52.3804
54.98	66.5385
64.5114	60.6519
59.5927	54.5249
71.5318	81.8877
42.3265	44.2799
58.7232	58.3778
51.8334	60.0329
71.898	71.87
41.917	54.0471
41.6028	47.9924
44.0061	44.5665
28.761	42.5476
44.7424	44.7139
42.4087	49.1192
51.5039	56.0004
53.4176	62.9263
68.7617	79.5693
59.5042	62.6643
44.231	43.4639
41.0159	46.3157
54.9192	54.5306
36.7977	49.8646
68.3146	71.9973
61.7944	62.9678
45.3082	49.2316
32.8687	29.133
63.5387	61.6807
48.8546	57.8567
62.3782	62.0937
34.0557	31.8212
44.0062	49.6895
50.0524	58.981
50.4698	57.0646
45.4993	53.4796
56.2285	55.4445
39.3238	35.2147
48.5762	59.0829
51.203	52.5896
55.1444	56.8902
57.1161	66.7571
38.7536	44.5347
34.6589	39.9383
62.7768	76.6018
53.3231	53.1055
42.5151	50.1543
65.5115	68.7966
51.1567	55.4997
61.793	72.4353
50.6752	56.2144
70.6075	76.299
67.5534	75.9159
47.5104	48.6856
59.7157	58.5197
56.4538	54.2297
63.6863	56.8545
40.3508	53.6318
56.8605	54.3445
60.5842	62.478
32.4126	34.0285
38.1674	42.7044
29.6077	36.6864
47.3059	54.6083
57.1754	57.26
65.0236	67.188
50.7409	55.1538
66.2862	68.0427
36.199	47.2357
32.9662	38.4211
49.4445	56.1189
53.8407	60.1551
49.6731	58.5404
29.3256	33.2307
49.1088	45.6246
36.9553	41.9537
56.6967	56.4399
53.666	54.0229
40.6012	46.533
44.8613	54.0527
39.4079	42.5142
49.3732	53.9174
59.5514	71.0625
40.1427	44.3465
55.0405	71.0489
44.6974	50.525
42.0713	36.2675
48.9297	55.6964
39.6476	44.5534
44.4635	53.9123
38.0212	44.3871
69.6473	71.955
50.3526	47.2311
43.0027	44.9576
52.1398	50.8872
48.8767	48.9741
47.7903	53.7332
56.1417	67.4912
57.5751	62.5484
44.695	41.7156
44.2418	49.4648
47.2495	56.2326
26.9808	26.9319
34.8481	37.178
63.6687	66.7422
66.4497	65.5252
47.5096	53.751
55.7656	58.1608
53.1125	58.2102
80.7888	79.3513
61.1957	62.0085
48.7208	55.3327
40.4446	41.5804
33.9355	45.5704
52.0346	53.0365
42.4365	46.5599
35.7775	43.4404
43.5343	39.4424
39.1845	33.3805
66.8714	62.2431
58.8164	68.1293
49.9203	50.161
64.7994	80.5904
50.7737	50.9524
41.3872	45.3099
65.2312	75.9418
55.3891	68.4196
39.6275	52.9351
48.0966	57.1384
41.2438	49.3641
36.172	42.1346
59.2618	66.1536
69.0942	69.3382
36.0143	34.9233
55.6297	58.6128
43.4936	45.6427
45.1287	45.8626
44.0761	50.558
41.3601	49.1366
50.4852	53.9273
41.6905	52.0781
52.7046	49.9961
49.4976	51.5293
47.6105	47.0264
40.9244	34.5917
44.2323	46.8189
57.5539	59.9452
55.0092	65.5764
40.2244	46.3785
50.9933	48.8724
57.5139	69.7843
33.3059	42.4111
55.4336	61.3441
43.3738	45.2413
55.706	53.9088
42.3674	43.5064
31.9512	40.3949
33.7246	46.1475
50.4808	61.1971
52.5972	53.153
40.9568	38.3587
56.3859	60.0904
33.3848	27.5426
49.3392	53.955
37.8898	40.1518
43.4816	44.1515
50.474	45.5005
41.3959	46.9639
46.1544	46.4909
60.0629	57.2133
44.2311	32.8698
58.3569	61.2193
38.7029	50.5642
55.298	66.6043
64.4157	65.1302
25.2836	25.2725
42.031	47.3749
55.7707	53.7788
47.9695	52.4785
53.7115	60.5419
43.9601	53.0948
50.8659	53.3651
48.4432	50.4249
61.6778	60.2879
52.5442	51.4098
53.376	55.2436
45.8812	50.7181
45.1239	52.6919
45.6744	44.6585
53.9445	64.408
45.7902	47.4345
52.8977	55.7909
70.754	70.0179
58.7112	49.59
46.7398	54.16
62.0121	68.6964
45.9192	47.5126
29.6188	32.9537
39.9191	45.4988
31.2921	26.4794
46.4849	46.8396
50.1842	57.1555
66.7644	63.4929
53.2693	57.7371
47.809	44.0261
58.2941	63.6262
27.8886	30.7104
52.3561	47.2805
57.7087	66.5323
35.2141	34.5412
61.4375	60.3863
53.385	57.3878
45.8471	54.5903
56.3278	54.2487
72.7069	76.0153
51.8187	56.9627
52.4822	58.9477
45.4064	49.2886
41.5016	42.6664
58.3034	57.1654
41.4392	44.8699
50.7157	48.355
45.2234	33.6167
54.7898	59.9726
53.3366	60.8563
60.3754	51.5607
44.8998	42.8512
47.3013	53.397
40.2124	53.4998
45.5571	48.661
53.773	53.133
57.5699	59.6554
40.7783	50.6527
58.6961	58.4662
63.5564	62.5604
54.1343	54.7206
68.768	67.0013
42.2621	45.8755
37.5535	48.6768
32.2128	36.8282
64.9604	66.6987
56.5437	58.0846
49.4442	44.6282
52.7997	60.2152
38.7451	41.3559
74.4575	76.5551
51.2922	70.2577
51.0939	55.5877
57.2577	56.4987
54.8101	55.6783
52.2388	60.9811
42.0953	45.6616
54.7147	50.5233
68.8202	76.4164
63.4542	63.1135
65.9319	78.2984
44.8878	53.2881
40.104	40.8673
48.7421	58.1472
50.5572	53.8965
60.9419	68.2058
33.0754	38.499
65.2955	64.0637
48.4199	48.2022
45.7312	53.881
39.879	41.2051
33.4514	34.4332
58.2317	56.4561
50.7332	55.8512
37.1004	50.413
37.0492	34.7115
46.6422	49.7633
66.6902	76.7513
47.4041	50.0059
34.9686	40.2304
47.5426	45.2306
47.2728	52.4143
23.0311	25.0954
49.4571	57.3857
47.6907	56.6276
56.9621	72.9099
68.4896	74.3877
61.2657	65.8946
47.3111	51.283
38.9347	40.1689
75.7336	80.426
50.5922	52.1152
50.1393	53.9816
49.7587	59.3467
51.9808	49.9481
48.5564	57.2558
44.2634	53.849
44.5314	46.9411
49.6725	42.0632
44.5658	44.5266
42.8715	52.3565
51.0643	53.95
47.4502	45.4537
65.0399	65.5161
23.4903	30.6934
60.9151	66.6487
62.4609	64.2662
29.2661	30.432
46.5731	47.6143
46.2856	44.6735
35.9249	47.0018
42.2218	43.6102
38.8942	47.98
67.5227	78.1293
59.3568	67.3483
62.7156	63.5574
57.2167	62.2354
38.7095	41.5885
44.7548	43.2363
54.8937	59.5155
37.7787	34.8835
57.13	66.0684
47.5967	48.2737
46.2518	50.2576
57.1096	61.526
54.4426	56.1481
46.3903	52.3238
61.5933	62.2188
39.1894	46.5459
56.1594	52.4295
55.931	59.5629
46.9045	59.5992
53.2613	51.2597
37.4889	37.1001
59.2403	64.8098
48.151	52.0489
44.7728	49.5259
60.4901	65.936
42.9566	49.1302
35.9154	44.4639
34.4337	39.4828
56.0601	57.8538
37.1957	43.5586
67.5479	80.0474
29.1807	31.5175
66.9646	65.0919
52.1102	60.6456
49.0329	51.431
44.5508	36.6875
53.9914	61.2285
49.6237	49.947
61.033	63.5804
51.1423	55.8022
51.503	55.4555
46.3639	52.9111
49.4305	50.2531
53.078	58.6435
32.8983	34.6006
36.5181	43.2122
57.4326	63.5095
51.7087	50.0315
48.1602	56.5901
50.1843	50.5045
53.4758	60.5161
44.6024	49.4388
42.217	54.4079
51.9585	53.8411
40.2163	41.4697
54.0825	56.9854
32.9742	34.4583
60.2916	67.2913
54.726	49.6444
52.5603	50.2919
59.8269	57.4879
66.6547	74.4063
60.1437	71.6968
31.5913	34.069
37.2042	39.3601
43.7518	47.1021
50.2609	59.0703
55.1766	53.5398
42.7426	46.9344
51.8677	59.7437
42.4462	47.9516
43.8848	47.8327
35.9334	43.9386
40.7677	30.2515
36.4832	42.8725
40.2413	39.9709
60.5364	54.3833
40.506	46.062
76.3238	86.1921
54.9332	57.2459
51.8484	59.6127
41.4164	52.4778
57.0031	66.5777
44.2436	55.4434
51.2201	57.9307
75.6008	78.978
49.0394	44.0296
61.4927	63.2624
42.9682	41.752
49.6501	63.5048
67.708	69.8286
43.7303	47.3464
68.1245	73.8819
57.0775	60.2955
44.3753	55.8506
56.3241	56.2108
59.7255	63.6986
56.2181	55.5057
34.2978	30.6976
42.7286	42.6698
47.5248	50.3396
49.2557	50.1092
56.2067	55.7446
51.777	47.7454
36.6466	39.231
53.802	49.2784
56.1059	62.9061
55.5979	59.0101
60.8078	56.52
58.3392	59.7932
54.5918	53.831
49.2983	53.8942
33.3904	43.0926
54.2962	47.9203
52.0769	55.652
52.7158	54.9151
37.2325	43.5892
39.1894	43.2554
60.5315	59.7717
49.6044	51.0092
56.815	55.8349
50.2832	58.6632
50.2976	53.4041
59.3828	71.8888
44.8396	47.5362
50.9612	50.4192
45.3772	40.8087
45.655	39.6393
46.9083	41.9876
52.2213	56.557
45.2125	50.7561
62.5576	57.6516
41.0539	48.5291
48.1313	48.716
45.6027	49.3367
64.4698	75.5309
51.9655	59.4497
60.3184	61.9758
35.1444	33.6884
52.6705	44.9114
58.8963	58.3005
50.8228	52.7672
60.6548	58.7189
44.8271	47.1708
64.0935	67.4777
72.989	74.8647
46.3716	46.1216
45.545	49.3882
64.5338	69.7435
65.7957	63.3437
44.7714	54.8261
45.7981	48.3052
47.1822	50.2764
36.5555	43.0966
40.8135	44.9796
39.9586	47.7243
42.322	46.7576
49.6532	49.591
52.3421	57.1497
65.505	62.7864
40.0165	43.5593
59.8432	62.6771
47.8601	49.8195
49.5054	51.8627
56.7482	50.3389
38.7728	39.0292
53.8241	57.2883
51.6645	55.4638
54.9245	52.7861
52.8917	62.2202
74.553	73.2221
43.6226	51.4699
44.69	49.826
43.7686	43.5375
44.4452	56.3218
43.6261	40.6579
61.8902	69.4859
64.205	72.208
44.2925	43.9394
41.6764	51.6388
54.7142	56.4639
44.4778	48.9212
56.3293	60.6309
52.0292	54.3577
34.8426	41.8966
65.4751	72.4425
67.9588	62.2161
43.8721	53.3938
46.123	40.8105
52.8587	61.0214
53.3446	61.9781
56.5854	54.1306
70.102	71.048
48.2305	45.702
42.017	43.9424
36.2068	37.6666
42.6907	49.589
49.6687	59.2203
67.9456	77.924
44.8239	45.013
52.2379	54.1918
49.8358	44.4186
61.8839	60.8546
75.2693	83.0936
44.6913	55.7692
45.1056	41.9339
60.4416	60.4793
56.8189	59.6869
68.4671	72.8679
55.8393	54.7913
46.4071	51.5274
55.9065	56.5374
61.087	64.0148
58.2048	63.9362
55.0727	58.1049
60.6667	61.4848
61.693	64.1449
63.8216	66.3798
56.4871	57.637
48.3288	50.0348
51.4671	62.4604
62.0651	67.8697
41.8306	43.3532
53.6867	60.1715
46.0666	47.3975
50.2874	59.1531
62.7845	67.6327
51.911	54.3745
50.4644	55.703
36.4014	31.5471
57.4625	54.8287
56.4548	53.4852
71.6325	75.3473
46.9222	58.5848
52.1915	66.348
52.4938	58.6841
65.7745	71.2788
49.047	43.0418
52.7902	53.0768
56.079	55.14
51.8661	51.7619
45.5357	47.6949
51.9409	52.5804
60.7363	53.8398
39.7348	46.4744
51.3297	48.966
42.9988	47.195
61.9505	75.3209
34.7681	33.1712
44.4108	34.7593
53.7721	55.3421
65.6552	74.16
49.3425	62.1342
44.448	41.3003
68.8116	74.2951
35.5199	36.1933
28.0119	30.4822
54.4001	70.6219
44.9795	40.4646
39.7877	44.0564
57.0836	62.422
52.438	60.8669
44.3592	47.8491
37.197	41.7372
58.7246	59.7663
56.502	60.8476
49.0082	50.2923
68.4664	74.5742
39.2992	40.4511
34.7447	39.6303
43.0809	45.9346
49.5441	58.1744
52.4334	55.1764
47.5876	41.7225
53.5206	62.8302
37.4846	35.9559
64.4376	64.1688
49.1785	49.2002
61.173	71.0451
53.4273	45.7489
54.5675	73.2563
55.6977	63.978
54.4771	58.5933
56.4272	59.1528
63.2915	67.7193
51.9652	57.5708
57.09	63.3161
49.1026	54.8807
64.4012	67.8491
43.2361	45.2494
68.0094	70.253
49.5984	51.6239
35.6922	44.3611
51.281	57.2488
43.1895	31.4875
58.4064	64.6859
43.4738	47.4474
45.5382	48.4446
31.1046	32.162
45.4769	54.0975
25.7612	33.4988
34.161	33.2966
57.6041	62.6394
57.858	55.9997
54.2546	50.3565
40.3302	40.1967
49.5229	56.8349
49.964	57.7296
38.4164	43.9818
65.034	71.6595
58.7736	64.3545
47.7904	47.583
50.2689	55.4285
52.0838	59.0859
29.5827	36.3541
47.5282	56.4728
43.1802	49.7217
39.9838	44.741
47.189	55.5397
67.9769	70.8443
56.4084	54.9991
44.2882	46.4729
55.7258	55.0013

## Sheet: dataset_S2
Dadaset S2
A	B
54.9671	51.5913
48.6174	47.8948
56.4769	52.5148
65.2303	63.6905
47.6585	38.1904
47.6586	48.7251
65.7921	65.7982
57.6743	53.5889
45.3053	48.6015
55.4256	60.1135
45.3658	37.328
45.3427	41.5291
52.4196	48.5739
30.8672	26.1677
32.7508	36.8982
44.3771	43.408
39.8717	38.5491
53.1425	43.1232
40.9198	44.0968
35.877	29.6807
64.6565	64.9562
47.7422	49.1291
50.6753	57.4786
35.7525	29.2084
44.5562	29.4586
51.1092	52.0285
38.4901	47.4926
53.757	59.9517
43.9936	45.0419
47.0831	44.6249
43.9829	48.0185
68.5228	63.6551
49.865	52.2468
39.4229	41.9502
58.2254	63.5265
37.7916	51.5899
52.0886	54.0507
30.4033	27.8585
36.7181	36.5903
51.9686	43.1232
57.3847	53.9111
51.7137	49.6673
48.8435	46.2231
46.989	47.7507
35.2148	31.1027
42.8016	48.4067
45.3936	45.3946
60.5712	60.5247
53.4362	51.7967
32.3696	33.1456
53.2408	57.3663
46.1492	41.8135
43.2308	39.9402
56.1168	54.5981
60.31	53.5806
59.3128	55.2165
41.6078	39.2267
46.9079	51.2798
53.3126	54.6254
59.7555	60.7234
45.2083	49.4627
48.1434	47.4566
38.9367	40.889
38.0379	37.5218
58.1253	59.4521
63.5624	60.6486
49.2799	37.0858
60.0353	59.3639
53.6164	60.7301
43.5488	48.1799
53.614	58.4409
65.3804	71.561
49.6417	50.085
65.6464	66.633
23.8025	20.7143
58.219	56.6387
50.8705	53.9493
47.0099	53.0293
50.9176	50.2204
30.1243	27.8734
47.8033	47.8059
53.5711	56.5772
64.7789	57.5597
44.8173	33.3364
41.9151	39.1624
44.9824	38.8789
59.154	56.6133
53.2875	52.5486
44.7024	42.4362
55.1327	62.395
50.9708	52.6045
59.6864	61.1888
42.9795	46.0905
46.7234	41.0292
46.0789	51.2745
35.3649	34.986
52.9612	56.3136
52.6106	47.2513
50.0511	42.2823
47.6541	51.7436
35.8463	37.7283
45.7935	41.2833
46.5729	42.2245
41.9772	47.6044
48.3871	42.4401
54.0405	62.2539
68.8619	64.3588
51.7458	54.9377
52.5755	50.9324
49.2555	52.2715
30.8123	28.0917
49.7349	48.9209
50.6023	50.8069
74.6324	69.6215
48.0764	51.7805
53.0155	50.4494
49.6529	48.5099
38.3132	33.3415
61.4282	48.6166
57.5193	56.5642
57.9103	69.9734
40.9061	44.8291
64.0279	63.9316
35.9815	34.667
55.8686	55.9809
71.9046	74.6402
40.0946	34.1906
44.337	49.9086
50.9965	54.5734
44.9652	48.5562
34.4934	36.6857
50.6856	50.7837
39.377	42.7413
54.7359	57.695
40.8058	39.0356
65.4993	62.6313
42.1675	42.6767
46.7794	54.5245
58.1352	51.9396
37.6914	30.3537
52.2746	53.0984
63.0714	63.3259
33.9252	34.7919
51.8463	53.0661
52.5988	51.4828
57.8182	65.2675
37.6305	29.626
36.7954	32.6529
55.2194	54.7031
52.9698	44.7539
52.5049	51.6257
53.4645	61.7718
43.1998	43.3042
52.3225	53.476
52.9307	46.6299
42.8565	39.7747
68.6577	66.7818
54.7383	53.1498
38.087	44.4952
56.5655	59.354
40.2532	34.6959
57.8708	59.1034
61.586	64.0771
41.7932	47.4939
59.6338	67.5365
54.1278	49.0523
58.2206	54.1663
68.9679	62.68
47.5461	46.376
42.4626	44.7944
41.1049	46.0415
41.8419	41.4621
49.229	47.6297
53.4115	54.1703
52.7669	48.5912
58.2718	68.7195
50.13	42.0917
64.5353	65.459
47.3534	57.4715
77.2017	77.2357
56.2567	55.3065
41.4284	39.6412
39.2911	38.3891
54.8247	61.689
47.7654	36.7061
57.14	64.8072
54.7324	47.6126
49.2717	47.9384
41.5321	39.3858
34.8515	37.7943
45.5349	37.5442
58.564	60.8749
52.1409	62.2625
37.5426	30.7267
51.7318	52.6803
53.8532	50.5433
41.1614	43.2909
51.5373	51.633
50.5821	47.3747
38.5703	41.0097
53.5779	62.5996
55.6078	54.6533
60.8305	64.4293
60.538	54.0717
36.2233	31.4411
40.6217	42.9838
55.1504	62.5709
55.1379	56.9159
55.1505	53.5852
88.5273	88.5238
55.7089	49.4569
61.3557	64.3782
59.54	63.9517
56.5139	54.2535
46.8473	44.4971
57.5897	58.9191
42.2717	40.0881
47.6318	47.3012
45.1464	55.645
50.8187	49.5836
73.1466	71.3549
31.3273	28.0896
56.8626	60.5836
33.8728	32.9667
45.2807	42.0338
60.8895	67.496
50.6428	57.7408
39.2226	36.2204
42.847	33.5143
56.796	61.8335
42.6963	39.2732
52.1646	56.1177
50.4557	40.6052
43.484	47.947
71.4394	65.3836
56.3392	59.993
29.7486	29.8199
51.8645	47.0948
43.3821	41.347
58.5243	61.9559
42.0748	42.6043
48.8526	51.7747
55.0499	64.9321
58.6576	50.8363
37.997	46.0831
46.655	47.1768
45.2505	40.7566
43.4667	36.8151
67.6545	66.7089
54.0498	58.6581
37.3912	36.7534
59.1786	66.7344
71.2216	63.9657
60.3247	60.2642
34.8063	28.5443
45.1577	46.9758
62.6691	67.1035
42.9233	40.8195
54.4382	41.4171
57.7463	58.7411
40.7307	42.9144
49.4047	51.4262
17.5873	23.7662
39.7561	34.4009
47.4743	50.8754
37.5222	43.4847
66.3241	57.4312
35.6986	37.2968
45.5996	43.0787
51.3074	50.8998
64.4127	66.1511
35.6414	33.2052
61.6316	58.2531
50.1023	50.2731
40.1849	34.7487
54.621	49.1919
51.9906	55.3875
43.9978	38.2539
50.698	54.0296
46.1469	48.4598
51.1352	42.5061
56.6213	53.2335
65.8602	71.8307
37.6218	32.716
71.3303	69.0083
30.4791	32.7894
48.4821	52.3991
55.8832	54.6255
52.8099	49.8224
43.773	50.8849
47.9188	56.6133
45.07	49.9643
44.1064	44.5329
58.496	54.4547
53.5702	49.4179
43.0709	45.6835
58.996	61.088
53.073	60.081
58.1286	61.3809
56.2963	48.7809
41.71	46.9698
44.3982	39.4079
57.4729	55.5531
56.1037	57.3547
49.791	59.7693
51.1733	66.7229
62.7766	65.8103
44.0843	43.1683
55.471	58.1435
47.9781	52.4164
47.8232	46.2198
60.9878	69.9638
58.2542	59.4045
58.1351	60.6238
63.0548	66.3844
50.21	52.318
56.8195	61.0142
46.8973	43.8111
53.2417	50.4502
48.6986	43.1978
50.97	53.1675
55.9516	59.8463
41.8178	44.1067
70.9239	79.2963
39.9398	39.9118
37.8581	41.2018
61.5811	56.1226
57.9166	55.9811
56.2412	59.7189
56.2835	60.529
49.8775	48.4077
41.0275	40.6695
50.758	43.1687
43.2284	41.4432
59.7512	64.2031
48.5294	51.4055
41.745	44.2484
46.7861	47.035
54.1293	54.1646
44.3628	41.0611
41.7778	45.2719
52.4369	54.5417
52.4497	54.9098
44.9306	42.3004
45.2896	34.5229
52.3205	57.8063
35.5192	33.125
35.9254	31.6115
42.8156	46.283
47.8655	45.9055
53.1091	58.4088
64.7536	67.8386
58.5766	61.9944
48.4006	41.5708
49.8098	55.8696
39.9747	41.281
49.8149	47.9685
47.1134	47.8304
53.2272	44.346
41.7277	43.771
55.1935	50.0466
65.3274	58.564
48.9124	41.3006
54.0171	59.5806
56.9014	53.7551
45.9878	53.6564
52.2409	49.5619
50.1259	41.5891
50.9768	45.3941
42.2699	48.449
50.2451	49.4656
54.98	52.2385
64.5114	65.3115
59.5927	62.1016
71.5318	77.1188
42.3265	49.569
58.7232	56.9244
51.8334	45.2032
71.898	69.8307
41.917	43.2184
41.6028	36.784
44.0061	39.2203
28.761	30.48
44.7424	44.4992
42.4087	42.5727
51.5039	47.7115
53.4176	52.2656
68.7617	64.1405
59.5042	63.9552
44.231	49.4072
41.0159	31.7849
54.9192	50.2716
36.7977	29.315
68.3146	65.0645
61.7944	61.3772
45.3082	38.06
32.8687	28.2594
63.5387	58.5189
48.8546	49.8909
62.3782	62.7249
34.0557	30.447
44.0062	44.8904
50.0524	47.319
50.4698	49.1115
45.4993	53.8666
56.2285	62.9308
39.3238	32.8259
48.5762	52.7249
51.203	55.2599
55.1444	49.4031
57.1161	61.21
38.7536	46.4432
34.6589	29.0461
62.7768	58.1893
53.3231	58.4114
42.5151	43.8726
65.5115	68.2689
51.1567	52.8597
61.793	63.7465
50.6752	44.0428
70.6075	75.8441
67.5534	73.4014
47.5104	46.3634
59.7157	59.4983
56.4538	48.7982
63.6863	66.2576
40.3508	43.2111
56.8605	56.5496
60.5842	66.206
32.4126	30.7422
38.1674	40.9904
29.6077	24.5094
47.3059	47.1882
57.1754	56.3037
65.0236	66.1501
50.7409	48.8933
66.2862	65.6288
36.199	40.3292
32.9662	30.7824
49.4445	41.4116
53.8407	62.5886
49.6731	56.5803
29.3256	22.8643
49.1088	52.5573
36.9553	34.4404
56.6967	58.0142
53.666	55.1371
40.6012	39.4292
44.8613	40.9425
39.4079	35.9552
49.3732	44.7922
59.5514	55.3923
40.1427	39.8068
55.0405	51.4617
44.6974	48.1077
42.0713	49.5075
48.9297	46.0294
39.6476	40.8446
44.4635	46.9619
38.0212	40.3812
69.6473	70.027
50.3526	54.066
43.0027	45.414
52.1398	45.9515
48.8767	53.2225
47.7903	52.2268
56.1417	52.3252
57.5751	57.7648
44.695	48.1116
44.2418	43.1952
47.2495	52.6144
26.9808	38.8002
34.8481	30.9182
63.6687	56.7635
66.4497	67.9688
47.5096	51.1175
55.7656	54.6112
53.1125	60.3788
80.7888	74.0958
61.1957	64.6603
48.7208	45.6915
40.4446	49.0415
33.9355	43.8981
52.0346	48.2014
42.4365	39.6887
35.7775	40.0754
43.5343	41.5986
39.1845	38.9575
66.8714	66.9984
58.8164	49.218
49.9203	49.8511
64.7994	61.3508
50.7737	48.3081
41.3872	48.6053
65.2312	58.9487
55.3891	59.4551
39.6275	38.2327
48.0966	46.6978
41.2438	45.1957
36.172	37.8723
59.2618	62.1148
69.0942	73.9351
36.0143	34.3578
55.6297	52.5685
43.4936	38.0678
45.1287	41.0017
44.0761	58.8215
41.3601	47.5835
50.4852	43.7298
41.6905	35.0782
52.7046	55.1139
49.4976	52.2339
47.6105	50.3549
40.9244	39.6496
44.2323	43.605
57.5539	59.1933
55.0092	55.4386
40.2244	29.1279
50.9933	49.8443
57.5139	53.2568
33.3059	34.182
55.4336	70.3599
43.3738	45.2112
55.706	54.1383
42.3674	46.9764
31.9512	34.3646
33.7246	35.825
50.4808	53.5151
52.5972	62.8799
40.9568	35.3024
56.3859	58.7541
33.3848	28.7529
49.3392	52.1168
37.8898	33.2964
43.4816	41.3948
50.474	48.9985
41.3959	46.2749
46.1544	50.7467
60.0629	53.8343
44.2311	44.5058
58.3569	54.809
38.7029	32.4104
55.298	54.213
64.4157	62.8733
25.2836	37.4171
42.031	44.1958
55.7707	48.8826
47.9695	45.1457
53.7115	58.8184
43.9601	54.4024
50.8659	42.936
48.4432	39.0436
61.6778	71.0326
52.5442	54.4923
53.376	49.0346
45.8812	48.5544
45.1239	31.9452
45.6744	45.6913
53.9445	55.5836
45.7902	50.4115
52.8977	47.8283
70.754	71.1824
58.7112	54.0841
46.7398	48.0167
62.0121	57.5354
45.9192	43.8787
29.6188	24.6397
39.9191	43.1748
31.2921	35.5843
46.4849	45.3118
50.1842	50.3754
66.7644	59.5214
53.2693	51.7709
47.809	47.558
58.2941	71.398
27.8886	22.3288
52.3561	59.677
57.7087	62.6929
35.2141	36.6173
61.4375	70.2306
53.385	55.2455
45.8471	47.7929
56.3278	56.0622
72.7069	78.8248
51.8187	57.301
52.4822	49.3538
45.4064	38.8102
41.5016	40.4867
58.3034	54.3032
41.4392	41.1215
50.7157	56.9029
45.2234	42.9369
54.7898	54.5757
53.3366	53.6267
60.3754	64.6176
44.8998	33.6654
47.3013	44.2677
40.2124	41.2688
45.5571	51.5575
53.773	51.3135
57.5699	48.1871
40.7783	43.8769
58.6961	55.5192
63.5564	57.608
54.1343	51.0126
68.768	67.8453
42.2621	39.2384
37.5535	26.5256
32.2128	36.6981
64.9604	71.3348
56.5437	59.8013
49.4442	43.7557
52.7997	51.7922
38.7451	38.7125
74.4575	77.4515
51.2922	54.6339
51.0939	47.4231
57.2577	57.6676
54.8101	57.0965
52.2388	59.518
42.0953	45.6178
54.7147	58.66
68.8202	69.2394
63.4542	70.5065
65.9319	67.9807
44.8878	40.5824
40.104	47.1208
48.7421	52.2316
50.5572	48.342
60.9419	58.5445
33.0754	34.5582
65.2955	67.6114
48.4199	49.4064
45.7312	47.2877
39.879	48.3787
33.4514	38.8091
58.2317	59.1849
50.7332	55.4397
37.1004	31.9378
37.0492	39.0388
46.6422	55.6887
66.6902	65.6
47.4041	43.1659
34.9686	31.7081
47.5426	42.0944
47.2728	43.349
23.0311	21.1786
49.4571	42.4292
47.6907	47.7687
56.9621	61.4734
68.4896	63.9508
61.2657	68.8621
47.3111	49.8651
38.9347	44.0876
75.7336	72.4444
50.5922	54.8648
50.1393	44.6796
49.7587	54.21
51.9808	52.84
48.5564	51.3227
44.2634	38.3854
44.5314	40.0561
49.6725	52.6586
44.5658	39.824
42.8715	45.1876
51.0643	44.2286
47.4502	51.6911
65.0399	58.8773
23.4903	26.2518
60.9151	64.0432
62.4609	58.977
29.2661	32.1762
46.5731	47.8753
46.2856	43.5914
35.9249	30.8821
42.2218	32.4087
38.8942	40.6425
67.5227	59.6987
59.3568	59.8335
62.7156	61.3983
57.2167	60.6124
38.7095	37.1993
44.7548	43.1076
54.8937	58.5531
37.7787	39.454
57.13	58.7108
47.5967	49.9431
46.2518	38.5739
57.1096	60.8935
54.4426	57.505
46.3903	41.3069
61.5933	60.3729
39.1894	38.9928
56.1594	55.4869
55.931	57.6003
46.9045	54.0614
53.2613	58.6702
37.4889	30.9278
59.2403	62.3506
48.151	54.7956
44.7728	46.7068
60.4901	65.945
42.9566	53.0179
35.9154	41.0339
34.4337	35.6803
56.0601	61.2855
37.1957	37.9201
67.5479	67.6675
29.1807	27.4236
66.9646	74.7816
52.1102	48.018
49.0329	56.6947
44.5508	47.0501
53.9914	46.9948
49.6237	51.4619
61.033	50.5329
51.1423	54.2698
51.503	55.9292
46.3639	43.4021
49.4305	50.0483
53.078	62.8488
32.8983	30.3696
36.5181	31.2236
57.4326	64.841
51.7087	61.5216
48.1602	48.1786
50.1843	55.2417
53.4758	60.1832
44.6024	40.89
42.217	39.7904
51.9585	58.1128
40.2163	48.6413
54.0825	56.8969
32.9742	28.5751
60.2916	70.2269
54.726	52.0711
52.5603	50.8846
59.8269	61.5386
66.6547	74.4255
60.1437	64.4136
31.5913	33.6656
37.2042	39.5207
43.7518	43.9694
50.2609	53.0516
55.1766	42.5288
42.7426	41.2595
51.8677	53.0743
42.4462	36.6911
43.8848	45.8164
35.9334	34.911
40.7677	49.545
36.4832	44.3483
40.2413	37.9122
60.5364	59.7822
40.506	40.1363
76.3238	74.0655
54.9332	55.9083
51.8484	48.057
41.4164	35.7633
57.0031	60.1167
44.2436	47.3913
51.2201	47.1985
75.6008	80.0776
49.0394	45.8815
61.4927	62.7586
42.9682	47.07
49.6501	49.4821
67.708	69.9817
43.7303	41.1482
68.1245	67.1422
57.0775	56.0482
44.3753	40.6424
56.3241	55.4402
59.7255	51.9825
56.2181	53.7623
34.2978	32.8734
42.7286	41.4477
47.5248	46.3173
49.2557	48.9468
56.2067	58.6039
51.777	56.1496
36.6466	33.3977
53.802	47.786
56.1059	50.8956
55.5979	53.1619
60.8078	59.0482
58.3392	54.4892
54.5918	48.1112
49.2983	47.0177
33.3904	34.2975
54.2962	57.2713
52.0769	49.2898
52.7158	50.6508
37.2325	32.599
39.1894	39.0322
60.5315	56.2894
49.6044	52.4701
56.815	47.8857
50.2832	48.485
50.2976	51.8031
59.3828	60.302
44.8396	58.3047
50.9612	52.7102
45.3772	40.357
45.655	45.1777
46.9083	38.027
52.2213	51.8183
45.2125	41.0472
62.5576	67.1345
41.0539	38.3062
48.1313	47.5475
45.6027	42.4249
64.4698	73.164
51.9655	50.3593
60.3184	69.4812
35.1444	39.2152
52.6705	55.0808
58.8963	60.74
50.8228	52.7918
60.6548	51.0164
44.8271	43.4327
64.0935	68.3193
72.989	72.7445
46.3716	39.3457
45.545	45.283
64.5338	73.0544
65.7957	72.0302
44.7714	44.4614
45.7981	50.5554
47.1822	45.3496
36.5555	28.0361
40.8135	36.1912
39.9586	47.773
42.322	40.9521
49.6532	48.4362
52.3421	50.843
65.505	75.0257
40.0165	48.1463
59.8432	70.9371
47.8601	47.0649
49.5054	50.9835
56.7482	49.165
38.7728	46.1575
53.8241	47.9852
51.6645	52.7484
54.9245	49.438
52.8917	49.9474
74.553	70.3667
43.6226	40.5832
44.69	41.9944
43.7686	41.0273
44.4452	48.6119
43.6261	38.1018
61.8902	62.9929
64.205	70.2948
44.2925	41.7266
41.6764	38.0868
54.7142	53.5615
44.4778	50.3764
56.3293	57.2999
52.0292	49.3732
34.8426	37.2619
65.4751	59.9636
67.9588	71.3656
43.8721	45.9151
46.123	44.5839
52.8587	48.6657
53.3446	48.9112
56.5854	59.2595
70.102	76.2469
48.2305	45.044
42.017	44.309
36.2068	25.7717
42.6907	39.7676
49.6687	49.5134
67.9456	63.3972
44.8239	40.1414
52.2379	48.899
49.8358	51.2967
61.8839	60.9473
75.2693	64.0782
44.6913	34.0878
45.1056	42.0713
60.4416	62.73
56.8189	43.0814
68.4671	65.9684
55.8393	53.208
46.4071	53.3488
55.9065	53.9814
61.087	63.002
58.2048	58.9111
55.0727	44.4199
60.6667	64.5078
61.693	62.7699
63.8216	66.3629
56.4871	76.1183
48.3288	37.9083
51.4671	60.0906
62.0651	60.6279
41.8306	43.2673
53.6867	53.4592
46.0666	43.9454
50.2874	47.4383
62.7845	64.4321
51.911	44.3251
50.4644	54.2173
36.4014	34.3205
57.4625	51.8122
56.4548	54.2048
71.6325	77.9183
46.9222	44.2455
52.1915	53.9838
52.4938	48.8391
65.7745	69.5641
49.047	52.4746
52.7902	62.0333
56.079	55.2011
51.8661	55.2094
45.5357	46.026
51.9409	58.4203
60.7363	57.1422
39.7348	43.4599
51.3297	50.3562
42.9988	42.6779
61.9505	62.4092
34.7681	36.0293
44.4108	43.8296
53.7721	54.8457
65.6552	73.5458
49.3425	54.2697
44.448	48.7938
68.8116	66.5339
35.5199	31.0737
28.0119	32.7884
54.4001	58.7804
44.9795	52.3428
39.7877	36.7678
57.0836	55.9358
52.438	44.2406
44.3592	42.3969
37.197	42.1798
58.7246	56.3921
56.502	59.7044
49.0082	48.0557
68.4664	70.0867
39.2992	33.5607
34.7447	35.1708
43.0809	28.1252
49.5441	48.6097
52.4334	44.281
47.5876	53.6176
53.5206	57.4076
37.4846	39.818
64.4376	72.0427
49.1785	44.4339
61.173	69.9098
53.4273	58.0882
54.5675	53.3848
55.6977	61.3758
54.4771	48.9456
56.4272	52.3047
63.2915	60.2486
51.9652	49.3203
57.09	51.8072
49.1026	55.2181
64.4012	63.1069
43.2361	44.9986
68.0094	65.1576
49.5984	40.4954
35.6922	37.0425
51.281	41.7198
43.1895	42.8463
58.4064	51.5649
43.4738	53.4101
45.5382	50.095
31.1046	31.6334
45.4769	51.7955
25.7612	21.5296
34.161	36.8784
57.6041	58.6032
57.858	59.1781
54.2546	60.6163
40.3302	43.9927
49.5229	50.9665
49.964	41.6895
38.4164	33.6161
65.034	64.4204
58.7736	59.2405
47.7904	42.1393
50.2689	62.3272
52.0838	59.6658
29.5827	32.5932
47.5282	47.8884
43.1802	42.1191
39.9838	35.2242
47.189	47.5764
67.9769	69.2656
56.4084	50.1996
44.2882	45.9591
55.7258	54.9495

## Sheet: dataset_S3
Dataset S3
A	B
30.9219	35.6147
41.3961	39.7065
45.8639	49.9471
68.8769	66.7481
55.5655	64.0696
36.6452	44.952
54.8604	60.5204
34.527	39.3353
60.8269	72.6329
45.2888	48.2872
49.0636	46.1543
63.258	68.5053
37.1284	50.5586
36.0288	33.955
44.164	45.3567
60.3838	65.466
34.8065	37.537
21.6784	19.7669
45.4884	54.0977
55.5174	70.1176
62.0026	65.9833
45.3684	43.848
45.8857	41.1409
61.539	65.8289
31.3026	39.822
46.1148	51.4906
51.9042	54.8922
54.4922	54.5458
44.9019	42.4411
50.3444	57.5182
25.1167	32.6856
43.4175	38.6889
54.5351	65.4843
40.1771	46.0474
50.5898	60.5878
54.4687	50.7581
46.5745	42.7454
51.7046	53.9598
40.3727	45.8866
47.9339	59.9157
56.1022	62.6326
51.5697	53.3563
44.1347	42.0028
52.2422	61.3922
57.1461	55.3226
29.5006	40.6429
61.5907	63.1688
46.6375	57.5904
54.2549	60.6496
61.9725	64.2875
36.2833	36.6863
42.9056	44.2011
47.1145	52.2561
42.1625	45.5482
67.3494	67.3803
41.4323	43.6041
44.4445	47.8374
52.0439	44.4002
37.9785	43.2693
46.0432	44.1446
53.1745	50.4079
46.6714	41.2347
49.0661	43.0967
44.7067	40.9294
34.8553	34.3102
53.2159	65.9822
67.5493	67.9199
50.184	54.0728
52.2526	57.255
56.9272	60.5826
37.3067	39.9195
67.0251	64.0487
52.0233	62.2779
66.3186	78.3546
42.6697	37.2564
68.1806	66.0605
57.7516	59.3525
55.5304	53.7077
52.3402	57.8701
47.5147	46.8734
62.0053	75.8306
51.4036	60.3563
30.3293	34.3922
38.8281	46.9631
48.1415	56.671
53.1	53.2803
49.4341	48.353
62.1897	65.5804
30.489	37.7972
51.4359	55.1312
31.8202	26.9352
57.5971	56.583
49.0554	51.6855
54.1961	56.8178
41.3612	54.2239
62.7946	58.8647
60.4172	65.9452
55.8354	66.281
48.7048	63.0621
55.7986	56.7766
42.9311	48.3882
58.5556	64.4044
66.4948	70.4722
60.7061	63.2119
42.704	47.8839
53.6142	43.9529
37.0686	43.4789
55.7239	59.3548
54.506	56.3937
31.3018	44.5361
38.3822	38.0075
47.1686	48.1532
46.9914	59.9492
37.9052	36.7449
53.8898	54.1392
52.5147	54.7796
48.0573	55.261
42.4421	46.4811
60.4871	57.0239
66.5541	66.8932
45.1644	45.1276
43.8783	46.4922
54.9121	60.0413
46.4197	51.5107
48.606	42.726
57.3965	65.7162
30.9064	35.1693
63.183	73.1057
50.7268	55.9478
45.8851	54.3917
49.1077	54.4404
49.6243	59.3554
32.688	38.2992
64.9494	67.4598
50.4133	64.7754
54.43	61.8752
59.5155	65.3842
39.7884	36.4069
54.7347	51.2932
47.3236	51.7872
58.4677	62.1953
28.7277	28.6571
49.0091	52.714
43.9718	54.9149
54.3226	60.7996
54.7004	51.9954
42.9237	45.3662
42.8783	41.8534
48.8933	49.9548
41.0336	41.9655
58.4198	59.0316
46.3079	43.0323
20.9301	23.2918
46.2518	46.4487
39.6146	27.9673
33.6872	46.9521
37.6257	46.0696
51.0941	52.2126
63.2864	66.3805
53.1318	50.2736
43.935	55.4136
54.559	67.0455
45.4091	49.1926
43.054	51.1716
38.4564	42.3328
32.4817	28.7981
46.1008	47.0416
51.5805	55.2402
49.0338	49.761
45.8403	47.7471
40.5425	43.0855
56.0825	58.6781
36.8287	40.09
57.7603	55.4573
39.9778	39.3927
42.4756	39.0527
35.3321	43.2212
44.986	37.4577
59.7531	68.5211
55.1563	65.088
59.7842	61.2733
55.2214	45.2057
38.9633	40.1567
46.6921	49.3712
42.198	40.145
63.3057	63.7297
38.0321	48.6831
58.937	65.2616
58.9295	57.3067
68.2962	63.3082
45.9031	47.268
57.1232	59.0559
72.8165	78.2975
43.8236	44.147
34.6496	40.2071
31.1999	43.8757
57.1271	64.2046
31.1685	33.9281
46.2768	48.3611
54.3731	55.5898
51.8518	60.755
54.2544	54.1179
52.2229	55.449
62.7887	66.0446
40.4768	40.9679
43.23	39.3677
42.2734	46.8883
58.3019	60.9969
59.004	64.5052
54.5123	54.8443
61.8349	70.939
38.2196	36.8357
66.6722	78.2324
65.2324	59.4942
57.3562	62.5301
67.818	73.1951
33.4338	32.456
44.7555	49.8775
42.647	52.0446
57.2148	49.1307
39.4986	45.0123
57.575	48.1086
63.7054	61.877
56.952	68.0979
52.8375	52.9286
40.1213	37.2519
41.5315	43.5418
62.4962	75.8357
57.7935	51.6351
49.6098	47.3533
45.8209	56.3081
29.7419	42.0304
39.2915	41.7743
69.1142	65.9189
37.1954	50.6747
51.8948	62.867
60.0744	66.4692
37.4508	36.3888
51.8471	54.602
59.3792	61.5774
50.125	54.7792
78.684	88.939
33.314	40.7111
60.5873	58.2004
48.272	58.1545
57.7192	62.2849
54.4131	60.8484
42.6684	53.0011
52.29	49.7321
31.421	34.2419
56.0325	56.3752
52.9816	48.1423
56.3866	61.1202
60.5812	76.139
53.6762	47.4758
51.4809	54.3195
41.1893	47.392
42.8778	46.4932
61.8673	64.3017
64.3634	60.8673
47.6189	51.7828
50.46	49.6762
40.9539	33.0042
61.7276	70.7005
56.6542	64.4461
69.4122	72.6705
41.2168	45.3621
46.2199	54.5915
52.3145	56.4362
56.4649	63.985
47.8433	49.3559
41.2704	50.8303
58.8141	63.418
57.2114	61.1816
40.8373	37.487
63.5544	67.9892
61.702	60.5422
51.343	51.1516
50.796	49.7191
55.5406	53.2094
41.383	55.0068
50.3003	59.957
28.4762	41.078
58.7646	55.6501
34.3851	37.7413
65.0342	61.5667
46.6988	46.2203
47.8833	46.2927
43.7227	52.9206
47.1196	48.1385
64.1853	72.5272
25.1219	31.1425
62.7697	77.2878
53.3802	48.983
37.9298	47.2259
39.2469	47.9791
66.7639	64.897
40.5449	48.5806
38.4665	43.1472
61.3731	63.2358

## Sheet: dataset_S4
Dataset S4
A	B
30.9219	26.8022
41.3961	37.8006
45.8639	56.113
68.8769	68.8803
55.5655	59.4762
36.6452	32.6907
54.8604	50.9611
34.527	39.9369
60.8269	54.079
45.2888	43.2127
49.0636	49.2338
63.258	63.8148
37.1284	36.2329
36.0288	38.0079
44.164	47.6283
60.3838	64.057
34.8065	29.8775
21.6784	20.2577
45.4884	51.4622
55.5174	59.9906
62.0026	55.1383
45.3684	47.1258
45.8857	35.9946
61.539	61.7737
31.3026	40.7914
46.1148	41.3753
51.9042	47.7326
54.4922	58.3123
44.9019	37.1879
50.3444	47.1806
25.1167	28.0989
43.4175	40.2461
54.5351	53.3552
40.1771	43.898
50.5898	52.6976
54.4687	55.8028
46.5745	44.8789
51.7046	53.5549
40.3727	39.754
47.9339	50.2229
56.1022	53.6175
51.5697	50.6569
44.1347	39.1849
52.2422	52.0671
57.1461	53.0911
29.5006	23.9304
61.5907	62.884
46.6375	47.7012
54.2549	58.1693
61.9725	59.8168
36.2833	38.3235
42.9056	45.6596
47.1145	49.3384
42.1625	38.0342
67.3494	68.0962
41.4323	43.253
44.4445	44.4804
52.0439	41.6115
37.9785	38.781
46.0432	57.1058
53.1745	51.3743
46.6714	43.031
49.0661	50.9329
44.7067	46.2686
34.8553	40.819
53.2159	46.9266
67.5493	71.2062
50.184	53.1361
52.2526	51.5419
56.9272	58.6207
37.3067	42.454
67.0251	71.3867
52.0233	46.3082
66.3186	70.4194
42.6697	42.3462
68.1806	68.545
57.7516	58.1175
55.5304	54.7792
52.3402	58.2988
47.5147	47.0961
62.0053	56.4076
51.4036	49.4359
30.3293	31.2228
38.8281	44.9742
48.1415	51.157
53.1	48.8473
49.4341	61.8601
62.1897	63.5136
30.489	36.8659
51.4359	50.6773
31.8202	34.487
57.5971	61.7945
49.0554	55.1464
54.1961	59.4829
41.3612	45.7222
62.7946	61.2192
60.4172	57.5585
55.8354	57.4985
48.7048	53.3705
55.7986	54.685
42.9311	48.2569
58.5556	65.8186
66.4948	61.9132
60.7061	56.5215
42.704	42.0021
53.6142	55.1522
37.0686	34.4457
55.7239	62.4849
54.506	56.6264
31.3018	31.4991
38.3822	31.2026
47.1686	40.5895
46.9914	48.3964
37.9052	27.2423
53.8898	58.953
52.5147	51.724
48.0573	64.2728
42.4421	53.9817
60.4871	59.5798
66.5541	66.0224
45.1644	50.1423
43.8783	52.3942
54.9121	46.7219
46.4197	37.4878
48.606	45.4959
57.3965	60.3102
30.9064	33.3908
63.183	68.5319
50.7268	44.7283
45.8851	34.3043
49.1077	53.3977
49.6243	45.4833
32.688	22.5955
64.9494	65.6747
50.4133	54.3791
54.43	53.8197
59.5155	57.2263
39.7884	38.9916
54.7347	52.8818
47.3236	40.5834
58.4677	54.8943
28.7277	31.3341
49.0091	50.6174
43.9718	44.8121
54.3226	49.3469
54.7004	53.7929
42.9237	32.0384
42.8783	43.7706
48.8933	56.0376
41.0336	33.6629
58.4198	55.4902
46.3079	47.9535
20.9301	27.1943
46.2518	44.0107
39.6146	36.1533
33.6872	23.8426
37.6257	38.1429
51.0941	61.3045
63.2864	64.6732
53.1318	53.0204
43.935	45.5454
54.559	54.5036
45.4091	41.344
43.054	47.1704
38.4564	39.5852
32.4817	32.5698
46.1008	41.2239
51.5805	58.0981
49.0338	52.3573
45.8403	43.0757
40.5425	45.5517
56.0825	53.5946
36.8287	32.9187
57.7603	53.9618
39.9778	31.1225
42.4756	44.8334
35.3321	26.1764
44.986	38.8438
59.7531	49.3752
55.1563	54.7259
59.7842	59.0326
55.2214	53.5879
38.9633	33.7504
46.6921	40.8309
42.198	44.5199
63.3057	60.553
38.0321	39.6139
58.937	54.5107
58.9295	59.8349
68.2962	74.8126
45.9031	48.834
57.1232	55.0612
72.8165	74.1025
43.8236	42.6203
34.6496	34.689
31.1999	29.5718
57.1271	56.3054
31.1685	32.229
46.2768	41.31
54.3731	49.2937
51.8518	44.909
54.2544	46.2531
52.2229	46.1365
62.7887	63.586
40.4768	36.0129
43.23	45.7981
42.2734	42.447
58.3019	48.4594
59.004	62.2789
54.5123	58.5662
61.8349	56.8656
38.2196	40.3205
66.6722	62.3897
65.2324	65.7207
57.3562	51.0337
67.818	58.8525
33.4338	31.5197
44.7555	44.1369
42.647	40.6586
57.2148	51.2946
39.4986	37.4991
57.575	58.9214
63.7054	63.4809
56.952	57.8645
52.8375	49.4869
40.1213	45.9799
41.5315	35.6506
62.4962	64.934
57.7935	63.7029
49.6098	52.0143
45.8209	44.8083
29.7419	27.1004
39.2915	44.4719
69.1142	61.9993
37.1954	32.3448
51.8948	49.907
60.0744	66.2627
37.4508	39.3496
51.8471	47.0069
59.3792	57.8276
50.125	47.0534
78.684	75.1351
33.314	38.2085
60.5873	53.7286
48.272	56.3159
57.7192	61.8603
54.4131	59.8674
42.6684	40.3537
52.29	51.5403
31.421	24.2552
56.0325	53.4092
52.9816	55.4499
56.3866	62.8669
60.5812	55.0454
53.6762	51.8487
51.4809	50.7244
41.1893	34.2104
42.8778	45.8345
61.8673	58.2474
64.3634	63.3864
47.6189	45.3591
50.46	46.5133
40.9539	40.9186
61.7276	60.6495
56.6542	54.7949
69.4122	65.7699
41.2168	42.8144
46.2199	54.488
52.3145	53.0139
56.4649	61.4455
47.8433	40.8922
41.2704	42.0592
58.8141	53.3272
57.2114	49.8267
40.8373	37.1404
63.5544	69.5139
61.702	66.4521
51.343	52.558
50.796	43.1325
55.5406	54.5592
41.383	42.8915
50.3003	51.178
28.4762	19.2572
58.7646	54.313
34.3851	34.0647
65.0342	67.7157
46.6988	35.7182
47.8833	47.0727
43.7227	44.4379
47.1196	51.3677
64.1853	67.6496
25.1219	28.0348
62.7697	58.77
53.3802	43.8402
37.9298	35.9645
39.2469	44.255
66.7639	73.7312
40.5449	44.0977
38.4665	40.6132
61.3731	63.2713

## Sheet: DatasetS5
Dataset S5
A	B
55	57
52	55
51	52
56	57
59	60
52	54
52	53
52	54
57	61
56	58
55	56
59	61
56	58
55	58
55	56
59	62
57	60
54	55
57	61
54	57
55	56
52	54
53	55
54	57
57	60
57	58
56	60
54	56
54	55
56	60
53	56
58	59
56	59
54	55
59	60
55	56
52	56
57	59
52	56
57	58
55	58
53	54
57	60
52	54
55	57
54	58
54	55
54	55
53	54
59	61
54	57
59	62
59	60
54	57
56	58
55	59
52	56
57	61
58	60
58	59
58	60
52	56
52	53
53	55
57	60
55	57
52	55
52	54
51	55
59	60
53	54
52	56
57	61
54	56
58	61
56	57
55	56
56	60
52	53
53	54
68	57
61	58
68	53
67	56
66	54
67	56
65	52
62	52
65	58
68	55
62	57
69	55
67	58
61	57
62	57
63	59
63	54
63	59
66	57
60	53
