# Supplementary material for: EZ-Pair graph: scalable unified-axis visualization method for summarizing large-scale paired data
Source: Bioinform Adv. 2026 Jun 2;6(1):vbag155. doi: 10.1093/bioadv/vbag155 (PMC13281915; doi:10.1093/bioadv/vbag155)
Supplement: vbag155_Supplementary_Data [file vbag155_supplementary_data.zip › Supplementary_Notebook_S1.ipynb]

# %% [markdown]
# EZ-Pair Graph: Synthetic Data Case Studies

Comprehensive evaluation of all three EZ-Pair Graph plot types (trapezoid, clustered line, parallel arrow) across controlled data-generating conditions.

**Reproducibility:** All data generated with fixed seeds (`MASTER_SEED = 20260331`).


# %% [markdown]
## 0. Setup

# %% [code]
!pip install git+https://github.com/010049nn/EZ_pair_graph.git -q

import ez_pair_graph as ezpg
import numpy as np
import matplotlib.pyplot as plt
import os
import hashlib

print(f"ez-pair-graph version: {ezpg.__version__}")


# %% [markdown]
## 1. Data Generation

# %% [code]
MASTER_SEED = 20260331
N = 2000
MU_A = 100.0
SIGMA = 15.0
OUTPUT_BASE = "output_synthetic"
os.makedirs(OUTPUT_BASE, exist_ok=True)

def make_seed(master, scenario_id):
    s = f"{master}_{scenario_id}".encode()
    return int(hashlib.sha256(s).hexdigest(), 16) % (2**31)

def gen_bvn(n, mu_a, mu_b, sigma, rho, rng):
    cov = rho * sigma * sigma
    data = rng.multivariate_normal([mu_a, mu_b], [[sigma**2, cov],[cov, sigma**2]], size=n)
    return data[:, 0], data[:, 1]

def gen_bvn_hetero(n, mu_a, mu_b, sigma_a, sigma_b, rho, rng):
    cov = rho * sigma_a * sigma_b
    data = rng.multivariate_normal([mu_a, mu_b], [[sigma_a**2, cov],[cov, sigma_b**2]], size=n)
    return data[:, 0], data[:, 1]

def plot_row(keys, data, plot_func, titles=None, suptitle="", fname="", extra_kw=None):
    """Helper: plot a horizontal row of panels with a given plot function."""
    n_panels = len(keys)
    fig, axes = plt.subplots(1, n_panels, figsize=(5*n_panels, 5))
    if n_panels == 1: axes = [axes]
    for idx, key in enumerate(keys):
        a, b = data[key]
        ax = axes[idx]
        kw = extra_kw or {}
        if plot_func in (ezpg.plot_clustered_lines, ezpg.plot_parallel_arrows):
            result = ezpg.cluster_data(a, b)
            stats = ezpg.compute_statistics(result['x'], result['y'], result['clusters'])
            plot_func(result['x'], result['y'], clusters=result['clusters'], stats=stats,
                      ax=ax, show_numbers=True, **kw)
        else:
            plot_func(a, b, ax=ax, **kw)
        t = titles[idx] if titles else key
        ax.set_title(t, fontsize=11, fontweight="bold")
        if idx > 0: ax.set_ylabel("")
    fig.suptitle(suptitle, fontsize=14, fontweight="bold", y=1.02)
    fig.tight_layout()
    if fname:
        fig.savefig(f"{OUTPUT_BASE}/{fname}", dpi=200, bbox_inches="tight")
    plt.show()

DATA = {}

# 1. Grid
CORRELATIONS = [0.3, 0.6, 0.9]
EFFECT_SIZES = [0.0, 0.2, 0.5, 0.8]
for rho in CORRELATIONS:
    for d in EFFECT_SIZES:
        rng = np.random.default_rng(make_seed(MASTER_SEED, f"grid_rho{rho}_d{d}"))
        a, b = gen_bvn(N, MU_A, MU_A + d*SIGMA, SIGMA, rho, rng)
        DATA[f"r={rho}, d={d}"] = (a, b)

# 2. RTM
RTM_RHOS = [0.3, 0.5, 0.7, 0.9, 0.95]
for rho in RTM_RHOS:
    rng = np.random.default_rng(make_seed(MASTER_SEED, f"rtm_rho{rho}"))
    a, b = gen_bvn(N, MU_A, MU_A, SIGMA, rho, rng)
    DATA[f"RTM r={rho}"] = (a, b)

# 3. Subgroup (also store true labels)
LABELS = {}

for rho in [0.6, 0.9]:
    rng = np.random.default_rng(make_seed(MASTER_SEED, f"subgroup_equal_rho{rho}"))
    n_h = N // 2
    a1, b1 = gen_bvn(n_h, MU_A+10, MU_A+10-0.5*SIGMA, SIGMA, rho, rng)
    a2, b2 = gen_bvn(n_h, MU_A-10, MU_A-10+0.5*SIGMA, SIGMA, rho, rng)
    key = f"Equal 50:50, d=pm0.5, r={rho}"
    DATA[key] = (np.concatenate([a1,a2]), np.concatenate([b1,b2]))
    LABELS[key] = np.array(["High baseline, descending"]*n_h + ["Low baseline, ascending"]*n_h)

for rho in [0.6, 0.9]:
    rng = np.random.default_rng(make_seed(MASTER_SEED, f"subgroup_unequal_rho{rho}"))
    n_l, n_s = int(N*0.7), N - int(N*0.7)
    a1, b1 = gen_bvn(n_l, MU_A, MU_A-0.2*SIGMA, SIGMA, rho, rng)
    a2, b2 = gen_bvn(n_s, MU_A+20, MU_A+20+0.8*SIGMA, SIGMA, rho, rng)
    key = f"Unequal 70:30, d=-0.2/+0.8, r={rho}"
    DATA[key] = (np.concatenate([a1,a2]), np.concatenate([b1,b2]))
    LABELS[key] = np.array(["Majority, small decrease"]*n_l + ["Minority, large increase"]*n_s)

rng = np.random.default_rng(make_seed(MASTER_SEED, "subgroup_three_rho0.8"))
n1, n2 = int(N*0.2), int(N*0.5); n3 = N - n1 - n2
a1, b1 = gen_bvn(n1, 130, 130+0.5*SIGMA, SIGMA*1.2, 0.8, rng)
a2, b2 = gen_bvn(n2, 100, 100, SIGMA, 0.8, rng)
a3, b3 = gen_bvn(n3, 85, 85-0.3*SIGMA, SIGMA*0.8, 0.8, rng)
key = "3 groups (20:50:30), r=0.8"
DATA[key] = (np.concatenate([a1,a2,a3]), np.concatenate([b1,b2,b3]))
LABELS[key] = np.array(["Urban, increase"]*n1 + ["Suburban, stable"]*n2 + ["Rural, decrease"]*n3)

# 4. Skewed (log-normal)
for rho in [0.6, 0.9]:
    for d in [0.0, 0.3]:
        rng = np.random.default_rng(make_seed(MASTER_SEED, f"lognormal_rho{rho}_d{d}"))
        za, zb = gen_bvn(N, 4.0, 4.0+d*0.5, 0.5, rho, rng)
        DATA[f"LogNorm r={rho}, d={d}"] = (np.exp(za), np.exp(zb))

# 5. Heteroscedasticity
for d in [0.0, 0.5]:
    rng = np.random.default_rng(make_seed(MASTER_SEED, f"hetero_2x_r06_d{d}"))
    a, b = gen_bvn_hetero(N, MU_A, MU_A+d*SIGMA, SIGMA, SIGMA*2, 0.6, rng)
    DATA[f"Hetero 2xSD, d={d}"] = (a, b)

# 6. Outliers
for d in [0.0, 0.5]:
    rng = np.random.default_rng(make_seed(MASTER_SEED, f"outlier_5pct_d{d}"))
    cov_n = 0.9 * SIGMA**2
    data = rng.multivariate_normal([MU_A, MU_A+d*SIGMA], [[SIGMA**2, cov_n],[cov_n, SIGMA**2]], size=N)
    a, b = data[:,0], data[:,1]
    n_out = int(N*0.05)
    idx = rng.choice(N, n_out, replace=False)
    a[idx] += rng.normal(0, SIGMA*3, n_out)
    b[idx] += rng.normal(0, SIGMA*3, n_out)
    DATA[f"5pct outliers, d={d}"] = (a, b)

print(f"Generated {len(DATA)} scenarios, n={N} each.")


# %% [markdown]
### Sanity check

# %% [code]
print(f"{'Scenario':<40s} {'r':>6s} {'mean_d':>8s} {'SD_A':>6s} {'SD_B':>6s} {'%asc':>6s} {'%desc':>6s}")
print("-" * 85)
for name, (a, b) in DATA.items():
    diff = b - a
    r = np.corrcoef(a, b)[0, 1]
    print(f"{name:<40s} {r:6.3f} {np.mean(diff):8.2f} {np.std(a):6.1f} {np.std(b):6.1f} {np.mean(diff>0)*100:5.1f}% {np.mean(diff<0)*100:5.1f}%")


# %% [markdown]
## 2. Correlation x Effect Size Grid

Systematic grid: correlation (r=0.3, 0.6, 0.9) x effect size (d=0, 0.2, 0.5, 0.8).
d=0 column = regression to the mean (RTM) only.

# %% [markdown]
### 2.1 Slopegraph

# %% [code]
keys = [f'r={rho}, d={d}' for rho in [0.3, 0.6, 0.9] for d in [0.0, 0.2, 0.5, 0.8]]
titles = [f'r={rho}, d={d}' for rho in [0.3, 0.6, 0.9] for d in [0.0, 0.2, 0.5, 0.8]]
nrows, ncols = 3, 4
fig, axes = plt.subplots(nrows, ncols, figsize=(5*ncols, 5*nrows))
for i in range(nrows):
    for j in range(ncols):
        idx = i * ncols + j
        a, b = DATA[keys[idx]]
        ax = axes[i, j] if nrows > 1 else axes[j]
        ezpg.plot_slopegraph(a, b, ax=ax)
        ax.set_title(titles[idx], fontsize=11, fontweight="bold")
        if i < nrows-1: ax.set_xlabel("")
        if j > 0: ax.set_ylabel("")
fig.suptitle("Correlation x Effect Size - Slopegraph", fontsize=15, fontweight="bold", y=1.02)
fig.tight_layout()
fig.savefig(f"{OUTPUT_BASE}/grid_slopegraph.png", dpi=200, bbox_inches="tight")
plt.show()


# %% [markdown]
### 2.2 Trapezoid

# %% [code]
fig, axes = plt.subplots(nrows, ncols, figsize=(5*ncols, 5*nrows))
for i in range(nrows):
    for j in range(ncols):
        idx = i * ncols + j
        a, b = DATA[keys[idx]]
        ax = axes[i, j] if nrows > 1 else axes[j]
        ezpg.plot_trapezoid(a, b, ax=ax)
        ax.set_title(titles[idx], fontsize=11, fontweight="bold")
        if i < nrows-1: ax.set_xlabel("")
        if j > 0: ax.set_ylabel("")
fig.suptitle("Correlation x Effect Size - Trapezoid", fontsize=15, fontweight="bold", y=1.02)
fig.tight_layout()
fig.savefig(f"{OUTPUT_BASE}/grid_trapezoid.png", dpi=200, bbox_inches="tight")
plt.show()


# %% [markdown]
### 2.3 Clustered Line

# %% [code]
fig, axes = plt.subplots(nrows, ncols, figsize=(5*ncols, 5*nrows))
for i in range(nrows):
    for j in range(ncols):
        idx = i * ncols + j
        a, b = DATA[keys[idx]]
        ax = axes[i, j] if nrows > 1 else axes[j]
        result = ezpg.cluster_data(a, b)
        stats = ezpg.compute_statistics(result['x'], result['y'], result['clusters'])
        ezpg.plot_clustered_lines(result['x'], result['y'], clusters=result['clusters'], stats=stats,
                     ax=ax, show_numbers=True)
        ax.set_title(titles[idx], fontsize=11, fontweight="bold")
        if i < nrows-1: ax.set_xlabel("")
        if j > 0: ax.set_ylabel("")
fig.suptitle("Correlation x Effect Size - Clustered Line", fontsize=15, fontweight="bold", y=1.02)
fig.tight_layout()
fig.savefig(f"{OUTPUT_BASE}/grid_clustered_line.png", dpi=200, bbox_inches="tight")
plt.show()


# %% [markdown]
### 2.4 Parallel Arrow

# %% [code]
fig, axes = plt.subplots(nrows, ncols, figsize=(5*ncols, 5*nrows))
for i in range(nrows):
    for j in range(ncols):
        idx = i * ncols + j
        a, b = DATA[keys[idx]]
        ax = axes[i, j] if nrows > 1 else axes[j]
        result = ezpg.cluster_data(a, b)
        stats = ezpg.compute_statistics(result['x'], result['y'], result['clusters'])
        ezpg.plot_parallel_arrows(result['x'], result['y'], clusters=result['clusters'], stats=stats,
                     ax=ax, show_numbers=True)
        ax.set_title(titles[idx], fontsize=11, fontweight="bold")
        if i < nrows-1: ax.set_xlabel("")
        if j > 0: ax.set_ylabel("")
fig.suptitle("Correlation x Effect Size - Parallel Arrow", fontsize=15, fontweight="bold", y=1.02)
fig.tight_layout()
fig.savefig(f"{OUTPUT_BASE}/grid_parallel_arrow.png", dpi=200, bbox_inches="tight")
plt.show()


# %% [markdown]
### 2.5 RTM Detail: d=0, finer correlation grid

Intermediate correlations (r=0.5, 0.7, 0.95) to show how the trapezoid tilt
varies continuously with correlation while prevalence stays ~50:50.


# %% [markdown]
Slopegraph:

# %% [code]
rtm_keys = [f"RTM r={rho}" for rho in [0.3, 0.5, 0.7, 0.9, 0.95]]
fig, axes = plt.subplots(1, len(rtm_keys), figsize=(5*len(rtm_keys), 5))
for idx, key in enumerate(rtm_keys):
    a, b = DATA[key]
    ax = axes[idx]
    ezpg.plot_slopegraph(a, b, ax=ax)
    ax.set_title(key, fontsize=13, fontweight="bold")
    if idx > 0: ax.set_ylabel("")
fig.suptitle("RTM - Slopegraph", fontsize=15, fontweight="bold", y=1.02)
fig.tight_layout()
fig.savefig(f"{OUTPUT_BASE}/rtm_slopegraph.png", dpi=200, bbox_inches="tight")
plt.show()


# %% [markdown]
Trapezoid:

# %% [code]
rtm_keys = [f"RTM r={rho}" for rho in [0.3, 0.5, 0.7, 0.9, 0.95]]
fig, axes = plt.subplots(1, len(rtm_keys), figsize=(5*len(rtm_keys), 5))
for idx, key in enumerate(rtm_keys):
    a, b = DATA[key]
    ax = axes[idx]
    ezpg.plot_trapezoid(a, b, ax=ax)
    ax.set_title(key, fontsize=13, fontweight="bold")
    if idx > 0: ax.set_ylabel("")
fig.suptitle("RTM - Trapezoid", fontsize=15, fontweight="bold", y=1.02)
fig.tight_layout()
fig.savefig(f"{OUTPUT_BASE}/rtm_trapezoid.png", dpi=200, bbox_inches="tight")
plt.show()


# %% [markdown]
Clustered Line:

# %% [code]
rtm_keys = [f"RTM r={rho}" for rho in [0.3, 0.5, 0.7, 0.9, 0.95]]
rtm_titles = rtm_keys
fig, axes = plt.subplots(1, len(rtm_keys), figsize=(5*len(rtm_keys), 5))
for idx, key in enumerate(rtm_keys):
    a, b = DATA[key]
    ax = axes[idx]
    result = ezpg.cluster_data(a, b)
    stats = ezpg.compute_statistics(result['x'], result['y'], result['clusters'])
    ezpg.plot_clustered_lines(result['x'], result['y'], clusters=result['clusters'], stats=stats,
                 ax=ax, show_numbers=True)
    ax.set_title(key, fontsize=13, fontweight="bold")
    if idx > 0: ax.set_ylabel("")
fig.suptitle("RTM - Clustered Line", fontsize=15, fontweight="bold", y=1.02)
fig.tight_layout()
fig.savefig(f"{OUTPUT_BASE}/rtm_clustered_line.png", dpi=200, bbox_inches="tight")
plt.show()


# %% [markdown]
Parallel Arrow:

# %% [code]
rtm_keys = [f"RTM r={rho}" for rho in [0.3, 0.5, 0.7, 0.9, 0.95]]
rtm_titles = rtm_keys
fig, axes = plt.subplots(1, len(rtm_keys), figsize=(5*len(rtm_keys), 5))
for idx, key in enumerate(rtm_keys):
    a, b = DATA[key]
    ax = axes[idx]
    result = ezpg.cluster_data(a, b)
    stats = ezpg.compute_statistics(result['x'], result['y'], result['clusters'])
    ezpg.plot_parallel_arrows(result['x'], result['y'], clusters=result['clusters'], stats=stats,
                 ax=ax, show_numbers=True)
    ax.set_title(key, fontsize=13, fontweight="bold")
    if idx > 0: ax.set_ylabel("")
fig.suptitle("RTM - Parallel Arrow", fontsize=15, fontweight="bold", y=1.02)
fig.tight_layout()
fig.savefig(f"{OUTPUT_BASE}/rtm_parallel_arrow.png", dpi=200, bbox_inches="tight")
plt.show()


# %% [markdown]
## 3. Subgroup Heterogeneity

Overall mean difference near zero, but distinct subgroups shift in different directions.

### 3.0 Ground Truth: Slopegraph colored by true subgroup membership

These slopegraphs show the same data as the subsequent plots, but with lines
colored by their **true** subgroup membership (known from the data-generating process).
This serves as a reference for evaluating whether EZ-Pair Graph's clustering
correctly recovers the hidden structure.


# %% [code]
subgroup_keys = [k for k in DATA if k.startswith("Equal") or k.startswith("Unequal") or k.startswith("3 groups")]
n_sub = len(subgroup_keys)

# Color palette for subgroups
palette = {
    "High baseline, descending": "#d62728",
    "Low baseline, ascending": "#2ca02c",
    "Majority, small decrease": "#d62728",
    "Minority, large increase": "#2ca02c",
    "Urban, increase": "#2ca02c",
    "Suburban, stable": "#7f7f7f",
    "Rural, decrease": "#d62728",
}

fig, axes = plt.subplots(1, n_sub, figsize=(5*n_sub, 5))
for idx, key in enumerate(subgroup_keys):
    a, b = DATA[key]
    labels = LABELS[key]
    ax = axes[idx]

    unique_labels = list(dict.fromkeys(labels))  # preserve order
    for lbl in unique_labels:
        mask = labels == lbl
        color = palette.get(lbl, "#1f77b4")
        n_lbl = mask.sum()
        for ai, bi in zip(a[mask], b[mask]):
            ax.plot([0, 1], [ai, bi], color=color, alpha=0.15, linewidth=0.5)
        # One dummy line for legend
        ax.plot([], [], color=color, linewidth=2, label=f"{lbl} (n={n_lbl})")

    ax.set_xlim(-0.2, 1.2)
    ax.set_xticks([0, 1])
    ax.set_xticklabels(["Group A", "Group B"])
    ax.set_ylabel("Value")
    ax.set_title(key, fontsize=11, fontweight="bold")
    ax.legend(fontsize=7, loc="upper left")
    if idx > 0: ax.set_ylabel("")

fig.suptitle("Ground Truth Slopegraph (colored by true subgroup)", fontsize=15, fontweight="bold", y=1.02)
fig.tight_layout()
fig.savefig(f"{OUTPUT_BASE}/subgroup_ground_truth.png", dpi=200, bbox_inches="tight")
plt.show()


# %% [markdown]
## 3. Subgroup Heterogeneity (continued)


# %% [markdown]
### 3.1 Slopegraph

# %% [code]
keys = [k for k in DATA if k.startswith("Equal") or k.startswith("Unequal") or k.startswith("3 groups")]
titles = [k for k in DATA if k.startswith("Equal") or k.startswith("Unequal") or k.startswith("3 groups")]
plot_row(keys, DATA, ezpg.plot_slopegraph, titles, "Subgroup Heterogeneity - Slopegraph", "subgroup_slopegraph.png")


# %% [markdown]
### 3.2 Trapezoid

# %% [code]
plot_row(keys, DATA, ezpg.plot_trapezoid, titles, "Subgroup Heterogeneity - Trapezoid", "subgroup_trapezoid.png")


# %% [markdown]
### 3.3 Clustered Line

# %% [code]
plot_row(keys, DATA, ezpg.plot_clustered_lines, titles, "Subgroup Heterogeneity - Clustered Line", "subgroup_clustered_line.png")


# %% [markdown]
### 3.4 Parallel Arrow

# %% [code]
plot_row(keys, DATA, ezpg.plot_parallel_arrows, titles, "Subgroup Heterogeneity - Parallel Arrow", "subgroup_parallel_arrow.png")


# %% [markdown]
## 4. Skewed Distributions (Log-Normal)

Biological data (e.g. gene expression, pollen counts) often follow right-skewed distributions.
These scenarios use log-normal data to test how skewness affects all three plot types.

# %% [markdown]
### 4.1 Slopegraph

# %% [code]
keys = [k for k in DATA if k.startswith("LogNorm")]
titles = [k for k in DATA if k.startswith("LogNorm")]
plot_row(keys, DATA, ezpg.plot_slopegraph, titles, "Skewed (Log-Normal) - Slopegraph", "lognormal_slopegraph.png")


# %% [markdown]
### 4.2 Trapezoid

# %% [code]
plot_row(keys, DATA, ezpg.plot_trapezoid, titles, "Skewed (Log-Normal) - Trapezoid", "lognormal_trapezoid.png")


# %% [markdown]
### 4.3 Clustered Line

# %% [code]
plot_row(keys, DATA, ezpg.plot_clustered_lines, titles, "Skewed (Log-Normal) - Clustered Line", "lognormal_clustered_line.png")


# %% [markdown]
### 4.4 Parallel Arrow

# %% [code]
plot_row(keys, DATA, ezpg.plot_parallel_arrows, titles, "Skewed (Log-Normal) - Parallel Arrow", "lognormal_parallel_arrow.png")


# %% [markdown]
## 5. Robustness: Heteroscedasticity and Outliers

### 5.1 Heteroscedasticity (SD_B = 2 x SD_A, r=0.6)


# %% [markdown]
Slopegraph:

# %% [code]
h_keys = ["r=0.6, d=0.0", "r=0.6, d=0.5", "Hetero 2xSD, d=0.0", "Hetero 2xSD, d=0.5"]
h_titles = ["Homoscedastic\nr=0.6, d=0 (ref)", "Homoscedastic\nr=0.6, d=0.5 (ref)", "Hetero 2xSD\nd=0", "Hetero 2xSD\nd=0.5"]
plot_row(h_keys, DATA, ezpg.plot_slopegraph, h_titles, "Heteroscedasticity - Slopegraph", "hetero_slopegraph.png")


# %% [markdown]
Trapezoid:

# %% [code]
h_keys = ["r=0.6, d=0.0", "r=0.6, d=0.5", "Hetero 2xSD, d=0.0", "Hetero 2xSD, d=0.5"]
h_titles = ["Homoscedastic\nr=0.6, d=0 (ref)", "Homoscedastic\nr=0.6, d=0.5 (ref)", "Hetero 2xSD\nd=0", "Hetero 2xSD\nd=0.5"]
plot_row(h_keys, DATA, ezpg.plot_trapezoid, h_titles, "Heteroscedasticity - Trapezoid", "hetero_trapezoid.png")


# %% [markdown]
Clustered Line:

# %% [code]
h_keys = ["r=0.6, d=0.0", "r=0.6, d=0.5", "Hetero 2xSD, d=0.0", "Hetero 2xSD, d=0.5"]
h_titles = ["Homoscedastic\nr=0.6, d=0 (ref)", "Homoscedastic\nr=0.6, d=0.5 (ref)", "Hetero 2xSD\nd=0", "Hetero 2xSD\nd=0.5"]
plot_row(h_keys, DATA, ezpg.plot_clustered_lines, h_titles, "Heteroscedasticity - Clustered Line", "hetero_clustered_line.png")


# %% [markdown]
Parallel Arrow:

# %% [code]
h_keys = ["r=0.6, d=0.0", "r=0.6, d=0.5", "Hetero 2xSD, d=0.0", "Hetero 2xSD, d=0.5"]
h_titles = ["Homoscedastic\nr=0.6, d=0 (ref)", "Homoscedastic\nr=0.6, d=0.5 (ref)", "Hetero 2xSD\nd=0", "Hetero 2xSD\nd=0.5"]
plot_row(h_keys, DATA, ezpg.plot_parallel_arrows, h_titles, "Heteroscedasticity - Parallel Arrow", "hetero_parallel_arrow.png")


# %% [markdown]
### 5.2 Outlier Contamination (5%)

# %% [markdown]
Slopegraph:

# %% [code]
o_keys = ["r=0.9, d=0.0", "r=0.9, d=0.5", "5pct outliers, d=0.0", "5pct outliers, d=0.5"]
o_titles = ["Homoscedastic\nr=0.9, d=0 (ref)", "Homoscedastic\nr=0.9, d=0.5 (ref)", "5% outliers\nd=0", "5% outliers\nd=0.5"]
plot_row(o_keys, DATA, ezpg.plot_slopegraph, o_titles, "Outlier Contamination - Slopegraph", "outlier_slopegraph.png")


# %% [markdown]
Trapezoid:

# %% [code]
o_keys = ["r=0.9, d=0.0", "r=0.9, d=0.5", "5pct outliers, d=0.0", "5pct outliers, d=0.5"]
o_titles = ["Homoscedastic\nr=0.9, d=0 (ref)", "Homoscedastic\nr=0.9, d=0.5 (ref)", "5% outliers\nd=0", "5% outliers\nd=0.5"]
plot_row(o_keys, DATA, ezpg.plot_trapezoid, o_titles, "Outlier Contamination - Trapezoid", "outlier_trapezoid.png")


# %% [markdown]
Clustered Line:

# %% [code]
o_keys = ["r=0.9, d=0.0", "r=0.9, d=0.5", "5pct outliers, d=0.0", "5pct outliers, d=0.5"]
o_titles = ["Homoscedastic\nr=0.9, d=0 (ref)", "Homoscedastic\nr=0.9, d=0.5 (ref)", "5% outliers\nd=0", "5% outliers\nd=0.5"]
plot_row(o_keys, DATA, ezpg.plot_clustered_lines, o_titles, "Outlier Contamination - Clustered Line", "outlier_clustered_line.png")


# %% [markdown]
Parallel Arrow:

# %% [code]
o_keys = ["r=0.9, d=0.0", "r=0.9, d=0.5", "5pct outliers, d=0.0", "5pct outliers, d=0.5"]
o_titles = ["Homoscedastic\nr=0.9, d=0 (ref)", "Homoscedastic\nr=0.9, d=0.5 (ref)", "5% outliers\nd=0", "5% outliers\nd=0.5"]
plot_row(o_keys, DATA, ezpg.plot_parallel_arrows, o_titles, "Outlier Contamination - Parallel Arrow", "outlier_parallel_arrow.png")


# %% [markdown]
Trapezoid with `no_outliers=True`:

# %% [code]
o_keys = ["r=0.9, d=0.0", "r=0.9, d=0.5", "5pct outliers, d=0.0", "5pct outliers, d=0.5"]
o_titles = ["Homoscedastic\nr=0.9, d=0 (ref)", "Homoscedastic\nr=0.9, d=0.5 (ref)",
            "5% outliers d=0\n(no_outliers=True)", "5% outliers d=0.5\n(no_outliers=True)"]
fig, axes = plt.subplots(1, 4, figsize=(20, 5))
for idx, (key, t) in enumerate(zip(o_keys, o_titles)):
    a, b = DATA[key]
    ezpg.plot_trapezoid(a, b, ax=axes[idx], no_outliers=True)
    axes[idx].set_title(t, fontsize=11, fontweight="bold")
    if idx > 0: axes[idx].set_ylabel("")
fig.suptitle("Outlier Contamination - Trapezoid (no_outliers=True)", fontsize=14, fontweight="bold", y=1.02)
fig.tight_layout()
fig.savefig(f"{OUTPUT_BASE}/outlier_trapezoid_filtered.png", dpi=200, bbox_inches="tight")
plt.show()


# %% [markdown]
## 6. Export CSV Files (Optional)

# %% [code]
csv_dir = f"{OUTPUT_BASE}/csv"
os.makedirs(csv_dir, exist_ok=True)
for key, (a, b) in DATA.items():
    fname = key.replace(" ","_").replace(",","").replace("=","").replace("%","pct").replace(":","").replace("/","_").replace("±","pm").replace("(","").replace(")","") + ".csv"
    np.savetxt(os.path.join(csv_dir, fname), np.column_stack([a,b]),
               delimiter=",", header="group_A,group_B", comments="", fmt="%.6f")
print(f"Saved {len(DATA)} CSV files to {csv_dir}/")
